# Supplementary material for: Can DNA-Based Ecosystem Assessments Quantify Species Abundance? Testing Primer Bias and Biomass—Sequence Relationships with an Innovative Metabarcoding Protocol
Source: PLoS One. 2015 Jul 8;10(7):e0130324. doi: 10.1371/journal.pone.0130324 (PMC4496048; doi:10.1371/journal.pone.0130324)
Supplement: S1 Table — (XLS) [file pone.0130324.s010.xls]

## Sheet: DceM_suple
Supplementary table 1: Information on Dinocras cephalotes specimen weights (in milligram) for experiment I
haplo	indiv	Florian	Vasco	delta	mean	Accession
h6	Dce_E03_09	1.11	1.12	0.01	1.115	KF410902
h10	Dce_E07_05	7.14	7.22	0.08	7.18	KF410906
h12	Dce_E09_04	1.32	1.42	0.1	1.37	KF410908
h13	Dce_E09_07	0.42	0.46	0.04	0.44	KF410909
h14	Dce_E09_09	3.91	3.96	0.05	3.935	KF410910
h15	Dce_SO_09	60.3	60.45	0.15	60.375	KF410911
h17	Dce_E12_01	3.24	3.34	0.1	3.29	KF410913
h18	Dce_E12_11	31.16	31.2	0.04	31.18	KF410914
h19	Dce_E25_06	3.97	3.93	0.04	3.95	KF410915
h21	Dce_E14_02	9.87	10	0.13	9.935	KF410917
h22	Dce_E14_07	16.44	16.48	0.04	16.46	KF410918
h24	Dce_E15_11	6.63	6.63	0	6.63	KF410920
h25	Dce_E17_07	0.84	0.81	0.03	0.825	KF410921
h26	Dce_E18_01	26.38	26.34	0.04	26.36	KF410922
h27	Dce_E19_04	6.51	6.55	0.04	6.53	KF410923
h28	Dce_E20_04	2.93	3	0.07	2.965	KF410924
h30	Dce_GR_06	39.94	39.98	0.04	39.96	KF410926
h32	Dce_E21_16	12.53	12.58	0.05	12.555	KF410928
h33	Dce_E21_22	9.23	9.3	0.07	9.265	KF410929
h34	Dce_E21_26	26.12	26.1	0.02	26.11	KF410930
h35	Dce_E22_03	25.28	25.25	0.03	25.265	KF410931
h36	Dce_E22_05	0.13	0.16	0.03	0.145	KF410932
h37	Dce_E24_01	21.92	21.87	0.05	21.895	KF410933
h39	Dce_VA2_09	33.66	33.62	0.04	33.64	KF410935
h40	Dce_E27_10	2.68	2.73	0.05	2.705	KF410936
h41	Dce_GR_01	117.63	117.74	0.11	117.685	KF410937
h42	Dce_NH_01	89.86	89.96	0.1	89.91	KF410938
h43	Dce_SO_08	34.22	34.29	0.07	34.255	KF410939
h44	Dce_VA2_17	5.45	5.42	0.03	5.435	KF410940
h45	Dce_VA_04	11.38	11.32	0.06	11.35	KF410941
h46	Dce_VA_06	29.97	30.04	0.07	30.005	KF410942
	SUM	642.17	643.27	1.78	642.72
	Mean	1.32	1.42	0.1	1.37
	SD	26.76	26.78	0.03	26.77
Abbreviations
haplo	Haplotype
indiv	specimens (names include pupulation ID, see Elbrecht et al. 2013 for sampling locations)
Florian	Dry specimens weights measured by scientist 1 (Florian Leese)
Vasco	Dry specimens weights measured by scientist 2 (Vasco Elbrecht)
delta	Difference in weight measurements between scientist 1 and 2
mean	Mean specimen weights, used for all calculations
Accession	NCBI Accession ID for each haplotype
