# Supplementary material for: Can DNA-Based Ecosystem Assessments Quantify Species Abundance? Testing Primer Bias and Biomass—Sequence Relationships with an Innovative Metabarcoding Protocol
Source: PLoS One. 2015 Jul 8;10(7):e0130324. doi: 10.1371/journal.pone.0130324 (PMC4496048; doi:10.1371/journal.pone.0130324)
Supplement: S3 Table — (XLS) [file pone.0130324.s012.xls]

## Sheet: suple_gew_v1
Supplementary table 3: Occurrence of the distinct MOTUs (2% K2P distance, see Fig. 3) in the 10 replicates (A-J) of experiment II. MOTUs are simply alphabetically listed in decreasing abundance (a-d).
		Extraction method 1: liquid nitrogen					Extraction method 2: TissueLyser LT
Specimens (Morphotaxa)	No of MOTUs	B	D	A	C	E	F	G	H	i	J
Ephemerella mucronata	1	a	a	a	a	a	a	a	a	a	a
Torleya major	1	a	a	a	a	a	a	a	a	a	a
Baetis	2	a	a	a	a	a	a	a	a	b	a
Leptophlebiidae	1	a	a	a	a	a	a	a	a	a	a
Ecdyonurus	1	a	a	a	na	a	na	na	a	a	na
Rhithrogena	3	a	a	a	a	a	b	a	b	a	c
Ephemeridae	0	na	na	na	na	na	na	na	na	na	na
Epeorus	1	a	a	a	a	a	a	a	a	a	a
Isoperla	1	a	a	a	a	a	a	a	a	a	a
Nemouridae	2	a	b	a	b	a	a	na	a	a	a
Leuctra	2	a	a	a	a	a	a	b	a	a	a
Perlidae	3	a	b	a	a	b	a	a	a	a	c
Thremma gallicum	1	a	a	a	a	a	a	a	a	a	a
Chaetopteryx villosa	1	a	a	a	a	a	a	a	a	a	a
Odontocerum albicorne	1	a	a	a	a	a	a	a	a	a	a
Halesus	2	a	b	b	a	a	a	a	a	a	a
Glossosomatidae	2	a	a	b	na	b	a	a	a	b	a
Drusus annulatus	1	a	a	a	a	a	a	a	a	a	a
Anomalopterygella chauvinia	1	a	a	a	a	a	a	a	a	a	a
Sericostoma personatum	0	na	na	na	na	na	na	na	na	na	na
Oecismus monedula	1	a	a	a	a	a	a	a	a	a	a
Potamophylax	1	a	a	a	a	a	a	a	a	a	a
Silo	2	a	a	a	b	a	a	b	a	a	b
Polycentropodidae	1	a	a	na	a	na	a	a	a	a	a
Philopotamidae	1	a	a	a	a	a	a	a	a	a	a
Hydropsyche	2	na	a	b	a	na	na	a	a	na	a
Rhyacophila	0	na	na	na	na	na	na	na	na	na	na
Dicranota	1	a	a	a	a	a	a	a	a	a	a
Limoniidae	1	a	a	a	a	a	a	a	a	a	a
Ceratopogonidae	3	na	b	b	a	b	a	c	a	b	b
Tipulidae	0	na	na	na	na	na	na	na	na	na	na
Ptychoptera	1	a	a	a	a	a	a	a	a	a	a
Chironomidae	4	b	c	a	a	d	a	b	a	a	a
Simuliidae	4	a	a	b	a	b	c	a	a	b	d
Blephariceridae	1	a	a	a	a	a	a	a	a	a	a
Limnius	1	a	a	a	a	a	a	a	a	a	a
Hydroporinae	1	a	na	a	a	na	a	a	a	a	a
Agabus	2	b	a	a	a	a	a	a	b	b	a
Scirtidae	3	b	a	a	b	a	c	b	a	a	b
Gerroidea	1	a	a	a	a	a	a	a	a	a	a
Sialis	1	a	a	a	a	a	a	a	a	a	a
Cordulegaster boltonii	1	na	a	na	a	a	a	a	a	a	a
Lymnaeidae	1	a	a	a	a	a	a	a	a	a	a
Ancylus	1	a	a	a	a	a	a	a	a	a	a
Pisidium	0	na	na	na	na	na	na	na	na	na	na
Asellus aquaticus	1	a	a	a	a	na	a	a	a	a	a
Gammarus	2	b	a	a	a	a	a	a	a	a	a
Nematoda	0	na	na	na	na	na	na	na	na	na	na
Dugesia	0	na	na	na	na	na	na	na	na	na	na
Arhynchobdellida	2	b	b	a	a	a	b	a	b	a	b
Daphnia pulex	0	na	na	na	na	na	na	na	na	na	na
Hydrachnidiae	0	na	na	na	na	na	na	na	na	na	na
